# Supplementary material for: Metabolic dynamics and prediction of sFGR and adverse fetal outcomes: a prospective longitudinal cohort study
Source: BMC Med. 2023 Nov 23;21:455. doi: 10.1186/s12916-023-03134-9 (PMC10666385; doi:10.1186/s12916-023-03134-9)
Supplement: Supplementary file 2 — Additional file 2: Table S7. Correlation statistics between metabolite levels and physical development parameters. [file 12916_2023_3134_MOESM2_ESM.xlsx]

## Sheet: maternal plasma-R spearman
Table S7 Correlation statistics between metabolite levels and physical development parameters
Sheet 1 (maternal plasma-R spearman), Spearman’s correlation coefficients (R) in correlation between metabolites in maternal plasma and physical development parameters;
	maternal age	gestation week	BIRTH_HEIGHT_Large	BIRTH_WEIGHT_Large	BPD_Large	HC_Large	AC_Large	FL_Large	HC_AC_ratio_Large	FL_BPD_ratio_Large	FL_AC_ratio_Large	S_D_ratio_Large	BIRTH_HEIGHT_Small	BIRTH_WEIGHT_Small	BPD_Small	HC_Small	AC_Small	FL_Small	HC_AC_ratio_Small	FL_BPD_ratio_Small	FL_AC_ratio_Small	S_D_ratio_Small	BPD_diff	HC_diff	AC_diff	FL_diff	height_diff	weight_diff
FT-L-Alanine	-0.0243909	0.090115	0.15749	0.120801	0.0302582	0.0294862	0.0131598	-0.044731	0.0761218	-0.214403	-0.101225	-0.0410589	0.203276	0.113448	-0.0824876	-0.136979	-0.154278	-0.109389	0.0169655	-0.175288	-0.128646	-0.192009	-0.0211087	0.324838	0.0827882	-0.0232255	-0.20769	-0.11813
FT-L-Serine	0.027647	0.309893	0.272521	0.235119	0.216994	0.159918	-0.0792488	0.0704847	0.329029	-0.32587	0.157311	0.122567	0.207039	0.270483	0.11932	0.0693882	0.190202	0.0657907	-0.403397	-0.0427242	-0.289987	0.00769654	-0.0335143	-0.0244347	-0.34699	-0.281275	-0.285721	-0.393547
FT-L-Proline	0.140944	0.0398077	-0.0787925	-0.00707421	-0.22566	-0.188543	-0.243197	-0.189781	0.413601	-0.0835743	0.171163	0.1196	0.0487388	0.0729391	-0.237327	-0.366435	-0.157227	-0.198513	0.00191981	-0.173588	-0.0937269	-0.153533	-0.0685123	0.283319	-0.136063	-0.100462	-0.272185	-0.246331
FT-L-Valine	0.162213	0.0213842	-0.257042	-0.152425	-0.361045	-0.402122	-0.333277	-0.352925	0.151706	-0.0438775	0.0276455	0.0945433	-0.100441	0.000724693	-0.391731	-0.406923	-0.169965	-0.375492	-0.0728313	-0.126962	-0.19391	-0.240682	0.0163532	-0.0682024	-0.177825	0.0582658	-0.286857	-0.315179
FT-L-Threonine	-0.163672	0.0255212	0.210741	0.100641	0.0238455	-0.0170893	0.107784	-0.0151179	-0.161137	-0.116852	-0.201606	-0.106867	0.0961349	0.0839038	0.0067257	-0.143011	-0.204294	-0.183464	0.0902876	-0.331561	-0.0585988	-0.0167337	0.011028	0.285423	0.201097	0.259217	0.0844386	-0.00617429
FT-L-Lysine	0.329278	0.0476998	0.0104951	-0.0454866	-0.216167	-0.203469	-0.0579388	-0.170668	0.0260557	-0.0568935	-0.101175	0.137091	0.122002	0.0859999	-0.269628	-0.276669	-0.21465	-0.245568	0.0315761	-0.153341	-0.0991548	-0.158255	-0.0370085	0.177935	0.0391323	0.0728207	-0.254961	-0.227947
FT-L-Glutamic acid	0.247399	0.0600015	0.129808	0.0719584	0.017151	0.0204201	0.130067	0.0504736	-0.112091	0.0188395	0.0663085	-0.0200569	0.159126	0.0422522	0.026902	-0.084706	-0.0418378	0.00199537	0.0361325	-0.141921	-0.000183403	0.0102939	-0.139119	0.143488	0.0641134	0.0220632	-0.330644	-0.129387
FT-L-Methionine	-0.107479	0.0160011	0.0440812	-0.0967988	-0.224652	-0.246854	-0.338368	-0.225211	0.249776	-0.16326	0.0664353	0.0365408	0.0588382	0.0335564	-0.270831	-0.362072	-0.246121	-0.261762	-0.103348	-0.123693	-0.0594513	-0.220463	-0.00649498	0.091678	-0.162885	-0.0587157	-0.192403	-0.316736
FT-L-Histidine	-0.199192	0.227751	0.393137	0.298519	0.374427	0.416	0.37745	0.358417	-0.0980199	-0.0631089	-0.0478305	-0.0867773	0.280549	0.176639	0.400888	0.369224	0.185332	0.253781	-0.126167	-0.0861976	-0.0606097	-0.0419406	-0.12923	0.151829	0.0920052	0.0526753	-0.000616435	0.0892079
FT-L-Phenylalanine	-0.119564	0.255347	0.502139	0.389949	0.132852	0.189955	0.257813	0.135002	-0.0200718	-0.0891011	0.000161129	-0.106271	0.3512	0.294316	0.214398	0.0912962	0.0249856	0.11402	-0.0636714	-0.109458	0.0349758	0.00480952	-0.172062	0.231313	0.035274	-0.0531641	-0.104191	-0.0499829
FT-L-Arginine	-0.0459428	-0.261199	-0.159559	-0.301132	-0.228554	-0.280388	-0.190587	-0.171155	0.024355	-0.0375185	0.0798518	-0.219719	-0.113682	-0.208208	-0.24051	-0.340453	-0.179242	-0.204059	-0.0615083	-0.0404103	-0.0426731	-0.166358	0.0856668	0.196442	0.0184751	0.177623	-0.158237	-0.209612
FT-L-Tyrosine	-0.190338	0.271198	0.438451	0.406894	0.218247	0.275422	0.25368	0.207977	0.0408732	-0.140845	0.029252	-0.0843573	0.346151	0.276655	0.303751	0.189964	0.0975985	0.244824	-0.0289458	-0.0615316	0.0579485	0.0725209	-0.207492	0.156768	0.00982574	-0.158238	-0.131405	0.0184347
FT-L-Cystine	0.0559773	0.0444542	0.0891548	0.0856386	0.177831	0.169437	0.0810162	0.091798	0.0786498	-0.127019	-0.147991	0.157531	-0.0326787	-0.0127359	0.17045	0.091167	-0.000960546	0.0395536	0.118686	-0.191605	0.0391802	0.248133	-0.0320936	0.175407	0.123599	0.0926102	0.173203	0.12846
FT-L-Leucine	-0.124073	0.253585	0.142936	0.151831	0.0115967	-0.000555144	-0.0829872	-0.0657659	0.207544	-0.0780106	0.158272	0.0486432	0.0915733	0.145796	0.0161017	0.00148043	0.00547524	-0.0614139	-0.10996	-0.00012374	-0.0314796	-0.200467	-0.0454237	-0.0429661	-0.150608	-0.015929	-0.319308	-0.205314
FT-L-Isoleucine	-0.296706	0.20172	0.353251	0.255534	0.128555	0.0914783	0.0723754	0.0418608	0.0392655	-0.0670763	0.0775759	-0.144785	0.214932	0.231525	0.0357209	0.0303498	-0.0759828	-0.0601723	0.0908928	-0.0403405	0.112596	-0.0726004	0.0605672	0.0620729	-0.0177781	0.130749	-0.0671225	-0.0857009
FT-Carinitine	0.223118	-0.0917552	-0.267537	-0.139981	-0.160878	-0.215588	-0.282689	-0.219792	0.35002	-0.211453	0.10438	0.2037	-0.0399685	-0.0170648	-0.357949	-0.283357	-0.0206532	-0.131708	-0.112563	0.0457233	-0.211286	-0.175843	0.234603	0.150311	-0.234596	-0.136141	-0.267131	-0.194967
FT-TMAO	0.248234	-0.0828253	0.00481876	-0.0710106	-0.229975	-0.287773	-0.181795	-0.136939	-0.0929319	0.095627	-0.0750955	-0.0694293	0.0604063	-0.0105966	-0.245548	-0.266942	-0.170216	-0.155677	0.202987	-0.112313	0.102937	-0.0102517	-0.0493206	-0.110962	-0.00306686	-0.0231284	0.0283981	-0.103447
FT-Betaine	-0.0622337	0.0130859	-0.133016	-0.00234554	-0.0239388	-0.0688528	-0.193237	-0.108975	0.29736	-0.219022	0.0966012	0.143425	0.0376167	0.0613689	-0.0989757	-0.0291214	0.143917	0.0534444	-0.180828	0.0607076	-0.117201	-0.133266	-0.0126903	-0.134144	-0.341776	-0.392894	-0.236712	-0.190522
FT-Choline	0.340765	-0.221832	-0.342208	-0.267821	-0.287635	-0.368801	-0.277872	-0.308964	0.00309168	-0.139818	-0.114975	0.00599213	-0.159673	-0.17693	-0.414911	-0.444438	-0.172566	-0.304294	0.0015169	-0.241448	-0.217362	-0.149597	0.106819	0.150306	-0.156253	0.0144136	-0.165036	-0.0992182
FT-Butyrobetaine	0.197484	-0.126461	-0.33617	-0.20035	-0.232169	-0.276062	-0.383809	-0.346168	0.362192	-0.281181	0.0113264	0.248567	-0.0983232	-0.0525034	-0.429165	-0.353011	-0.167186	-0.241476	0.0108869	-0.0370555	-0.183204	-0.136792	0.2252	0.118489	-0.213472	-0.170173	-0.276402	-0.269891
FT-Trimethyllysine	0.201394	-0.123856	-0.316435	-0.163177	-0.268626	-0.322789	-0.2579	-0.330697	0.101619	-0.0697411	-0.122159	0.0564465	-0.0748267	-0.0280966	-0.430903	-0.335108	-0.147042	-0.292055	0.0699878	-0.10092	-0.167158	-0.244307	0.237314	0.136946	-0.13014	0.0664325	-0.112755	-0.0440812
FT-TMVAV	0.135435	0.194219	0.0712246	0.173689	0.269588	0.235481	0.244619	0.23321	-0.167291	-0.0442967	-0.146176	0.04176	0.0644881	0.0847894	0.185567	0.27989	0.344345	0.230095	-0.245525	0.0948153	-0.127921	0.0502717	-0.00884153	-0.140169	-0.057274	-0.166902	-0.237153	0.0218636
FT-Creatintine	0.186589	-0.208781	-0.303374	-0.153041	-0.289812	-0.320215	-0.24653	-0.34446	0.0914884	-0.218957	-0.170363	0.165224	-0.12401	-0.0714626	-0.364963	-0.306838	-0.0625375	-0.231906	-0.122257	-0.143207	-0.388933	-0.0207241	0.10324	0.0713261	-0.276241	-0.0938535	-0.108204	-0.0825412
FT-Hippuric acid	0.171878	0.00885831	-0.0561018	-0.0545267	0.226152	0.20683	0.00556449	0.216266	0.255064	0.0128418	0.411655	-0.000149601	-0.0608851	-0.0380076	0.141091	0.244924	0.297902	0.214854	-0.201397	0.279055	-0.105462	0.0981249	0.0680749	-0.115017	-0.255684	-0.0640372	-0.132383	-0.158565
FT-PAGln	0.207155	0.0767912	0.251462	0.0790885	0.192271	0.106016	-0.00285758	0.228417	0.0945244	0.16395	0.357794	-0.0885533	0.0700533	0.0161333	0.13727	0.184028	0.0265367	0.218549	0.00783658	0.335902	0.203316	-0.00908355	-0.0322555	-0.332496	-0.10715	-0.167648	0.117483	-0.0590753
ST-L-Alanine	-0.0369996	0.138115	0.191676	0.184808	0.291505	0.224709	0.0281695	0.10291	0.21364	-0.213039	0.106053	-0.0229456	0.169657	0.168556	0.0350085	0.119374	0.0740741	0.133796	-0.16781	0.214967	-0.105837	0.131771	0.254143	0.181652	-0.0179689	-0.163189	-0.0264554	-0.0937024
ST-L-Serine	-0.131982	-0.0137013	-0.0533811	0.0336118	0.0442634	0.0540596	0.0628563	0.0724874	-0.00344688	-0.0107755	0.0558064	0.0652549	-0.118529	-0.0381549	-0.0516215	0.0591523	0.13954	-0.0143031	-0.288102	0.150201	-0.197345	-0.0817671	0.139057	0.0583014	-0.0659717	0.113183	0.0112648	0.0682982
ST-L-Proline	0.0788849	0.131982	0.0617333	0.154591	0.0644055	0.0976731	0.0647671	-0.019662	0.133903	-0.149448	-0.00642033	0.0100568	0.169249	0.192208	0.0889126	0.0538998	0.169446	0.0987169	-0.181804	0.0696534	-0.114122	0.0596708	-0.0534089	0.0553034	-0.172521	-0.267588	-0.248739	-0.165874
ST-L-Valine	-0.170434	0.257238	0.0700013	0.167774	0.246522	0.265606	0.183357	0.210083	-0.135232	0.057023	-0.01705	-0.214737	0.139627	0.204416	0.24394	0.36702	0.281792	0.266171	-0.262119	0.232957	-0.0778412	-0.0758462	-0.21438	-0.328603	-0.224977	-0.367586	-0.233229	-0.159034
ST-L-Threonine	-0.0294476	-0.0160066	-0.0805506	0.000218606	0.0980621	0.0942875	0.0436981	-0.0207111	0.0780159	-0.23653	-0.0185457	0.0885548	0.00243645	0.0972672	0.0323875	0.070416	0.143063	0.0380538	-0.202597	0.0350903	-0.175258	-0.0559008	0.0947017	0.123469	-0.0571403	-0.114041	-0.156664	-0.145559
ST-L-Lysine	-0.124415	0.0764834	0.0476453	0.110399	0.0733306	0.0872499	-0.0449945	0.0677416	0.166621	0.0276463	0.151418	-0.142325	0.147007	0.156531	0.0728212	0.0165489	0.0118647	0.0541293	0.00481914	-0.00406967	0.0522209	-0.106858	-0.0670903	0.0575942	-0.0457371	-0.169929	-0.308216	-0.245329
ST-L-Glutamic acid	0.199567	0.0225886	-0.0958663	0.0558756	0.0784401	0.101202	0.15904	0.166552	-0.303854	0.0993083	-0.22347	0.0581331	0.0144541	0.00265632	0.0574511	0.0903335	0.0654542	0.0983338	-0.0355505	0.00568288	-0.027067	-0.00651656	-0.139536	0.00919789	0.125956	-0.00717406	-0.0695642	0.0943095
ST-L-Methionine	-0.23915	0.166729	0.286304	0.246371	0.19752	0.218118	0.00784504	0.103446	0.234716	-0.134799	0.237643	-0.178107	0.16267	0.150054	0.147037	0.198601	0.192829	0.132528	-0.242165	0.167847	-0.0961366	-0.0750812	0.0630118	-0.0159683	-0.258655	-0.211803	-0.198856	-0.147312
ST-L-Histidine	-0.103591	0.365969	0.187672	0.27712	0.342033	0.368257	0.0999206	0.32542	0.247949	-0.0465845	0.206035	0.133367	0.231697	0.24382	0.176664	0.391376	0.23652	0.296978	-0.118141	0.282219	-0.0126106	0.0915089	0.103147	-0.0572877	-0.124811	-0.0970122	-0.0793256	-0.0491335
ST-L-Phenylalanine	-0.124255	0.352928	0.155022	0.279752	0.341647	0.355806	0.165856	0.283038	0.0221024	0.107983	0.0651637	-0.124193	0.235092	0.321762	0.289061	0.379967	0.261195	0.322265	-0.170091	0.261568	0.0522578	-0.107899	-0.0802536	-0.150534	-0.113777	-0.226235	-0.160816	-0.230319
ST-L-Arginine	-0.0108358	0.0695404	0.177322	0.195762	0.255242	0.302447	0.171429	0.249577	0.0852746	0.091902	0.102667	-0.112096	0.138292	0.0790578	0.267562	0.315282	0.20693	0.304798	-0.0422995	0.266315	0.248396	-0.0536348	-0.0484092	-0.0139266	-0.0164881	-0.193981	-0.105386	-0.00399813
ST-L-Tyrosine	-0.0850524	0.274374	0.195797	0.277113	0.362938	0.358831	0.142876	0.259265	0.0977031	-0.0727106	0.0922521	-0.185916	0.222235	0.257367	0.238734	0.299562	0.229883	0.278269	-0.193082	0.199366	-0.021635	-0.0721331	-0.0136157	-0.0243246	-0.124312	-0.255697	-0.147618	-0.180833
ST-L-Cystine	0.075522	0.0837315	0.041135	0.00551925	-0.0716748	-0.142094	-0.229864	-0.161549	0.24991	-0.221772	0.153708	-0.131748	0.00311659	0.043426	-0.13735	-0.180282	-0.182519	-0.190179	0.166529	-0.13156	-0.042103	0.0817718	0.108299	0.0360179	-0.0320375	0.0334435	-0.136443	-0.180782
ST-L-Leucine	-0.295043	0.249164	0.170393	0.192594	0.0944834	0.121275	0.106058	0.0637603	-0.108233	0.0339168	-0.0368139	-0.152484	0.179133	0.242452	0.205416	0.22522	0.220101	0.150104	-0.309588	0.250239	-0.0811762	-0.171817	-0.165166	-0.268195	-0.191384	-0.28199	-0.299833	-0.338692
ST-L-Isoleucine	0.0164021	0.282155	0.0618069	0.187643	0.359369	0.337056	0.255867	0.296467	-0.0773382	0.0641862	0.029551	0.0195962	0.0456186	0.151996	0.345015	0.430089	0.279995	0.286104	-0.175996	0.184543	-0.0540272	-0.118344	-0.204044	-0.342514	-0.155178	-0.254746	-0.0934026	-0.130067
ST-Carinitine	-0.163715	0.00619875	0.00718427	0.0100333	-0.0405662	0.031129	-0.0295276	0.0493003	0.155424	0.0869045	0.204373	-0.0648504	0.0587104	0.0711342	-0.0249017	-0.0988125	-0.0471946	-0.0284217	-0.0583754	0.0545784	-0.115776	-0.0384468	0.0909156	0.352839	0.0890789	0.16609	-0.00959742	-0.0221641
ST-TMAO	-0.00517263	-0.0800954	-0.016948	-0.0617046	-0.0464732	-0.123339	-0.150576	-0.0882537	0.0680129	-0.109467	0.149692	0.0916792	-0.0901583	-0.0717808	-0.221462	-0.120353	-0.0447795	-0.0891512	-0.035096	0.174301	0.00569253	0.216552	0.332244	-0.0425466	-0.0662672	0.037037	-0.0466874	-0.0124192
ST-Betaine	0.0628609	0.236171	0.212297	0.132726	0.0541069	0.0903628	-0.142737	0.037533	0.292649	-0.12433	0.158167	-0.0147563	0.208324	0.121283	0.114916	0.126442	0.0998849	0.128086	-0.166812	0.10463	0.0554463	0.0887889	-0.263972	-0.346766	-0.401728	-0.403965	-0.0991102	-0.0516337
ST-Choline	0.184977	-0.0497567	0.0400462	-0.0305777	0.128323	0.0836426	-0.03359	0.0463549	-0.041777	-0.053294	0.0181505	-0.139815	0.0236336	-0.112166	0.0367502	0.0858779	-0.00483123	0.0300343	-0.0376829	-0.0249015	0.0202151	0.114155	0.0121078	-0.158932	-0.132548	-0.0433523	0.129298	0.209555
ST-Butyrobetaine	-0.231168	0.287426	0.153247	0.233634	0.231808	0.263474	0.0935029	0.141249	0.197198	-0.141118	0.174063	0.0853141	0.044345	0.169882	0.212384	0.269393	0.283269	0.102052	-0.189693	0.0827975	-0.165203	-0.150076	0.00182085	-0.15259	-0.297526	-0.0544103	0.0368956	-0.00468564
ST-Trimethyllysine	-0.190744	0.144394	0.248602	0.175766	0.172954	0.19336	0.195901	0.131753	-0.145817	-0.0168545	-0.0731131	-0.367646	0.130251	0.0854391	0.238516	0.276037	0.300076	0.209029	-0.328971	0.1028	-0.187955	-0.29381	-0.0350511	-0.0359622	-0.0822805	-0.0238149	0.116765	0.117986
ST-TMVAV	0.0643546	-0.176966	-0.291448	-0.251728	-0.0981338	-0.0548752	0.0376881	0.0224774	-0.258431	0.201379	-0.0734212	-0.136619	-0.112665	-0.116276	-0.0781616	-0.0446457	0.0256889	0.0394842	0.0136369	0.0647297	-0.071969	0.000504602	0.0337154	0.0423405	0.1387	0.0747962	0.0165518	-0.00581633
ST-Creatintine	0.0664361	0.220576	0.177086	0.0484206	0.310644	0.299986	0.23101	0.322929	-0.187612	0.187966	0.0423068	-0.160046	0.260875	0.124208	0.375819	0.377503	0.382334	0.429791	-0.499335	0.309162	0.00434325	-0.287809	-0.277076	-0.186918	-0.234846	-0.19594	-0.0769686	-0.132416
ST-Hippuric acid	0.201688	0.0847263	0.0609268	0.00119128	0.123936	0.0522177	-0.110656	0.0803928	0.138453	-0.0335915	0.193913	-0.0628631	0.102946	0.0306485	-0.0117754	0.173028	0.140773	0.198666	-0.12771	0.293842	-0.0239071	-0.152173	0.0872656	-0.238828	-0.259029	-0.14767	-0.0937225	-0.0824128
ST-PAGln	0.0934093	-0.04196	0.0417084	-0.074627	0.0037503	-0.0777652	-0.23733	-0.0498669	0.356784	-0.238612	0.344207	0.269639	-0.00801122	-0.0843626	-0.0961224	-0.00514144	-0.0082658	0.114129	0.0265905	0.201922	0.133877	0.312307	0.111116	-0.128641	-0.181989	-0.229707	-0.0282519	-0.0457105
TT-L-Alanine	0.0907427	0.0036766	0.0755905	0.142757	-0.12453	-0.0615043	-0.106435	-0.115353	0.171722	-0.139589	0.0121956	0.193435	-0.00156366	0.0234177	-0.0450132	-0.186939	-0.123399	-0.127962	-0.046933	-0.130222	-0.251766	0.198883	0.0482343	0.29224	0.0960042	0.0399051	0.0566211	0.082905
TT-L-Serine	0.14655	-0.0472851	-0.0718022	-0.133266	-0.110561	-0.071751	0.00175355	-0.0743071	-0.0354094	-0.0716482	-0.0628543	-0.00543963	0.141323	0.0312365	-0.0774274	-0.133804	-0.116541	-0.00819153	0.0931648	-0.0278696	0.148163	0.0386143	-0.0712985	0.102489	0.0934939	-0.0817794	-0.299674	-0.17673
TT-L-Proline	0.160213	-0.181252	-0.155248	-0.0867498	-0.130635	-0.12071	-0.0998932	-0.246499	0.169281	-0.24128	-0.0948216	0.17103	-0.024349	-0.0638035	-0.0843362	-0.277219	-0.183593	-0.1336	0.088196	-0.249116	-0.186985	0.179665	0.102799	0.349613	0.0776457	0.0267115	-0.108341	-0.0758159
TT-L-Valine	0.0868477	-0.0148797	-0.0398723	0.0981499	-0.10472	-0.112016	-0.137416	-0.215609	0.0612069	-0.123342	-0.0653615	0.0598447	0.10534	0.10429	-0.0146525	-0.118026	-0.115155	-0.0971166	0.113853	-0.134363	-0.0304985	0.183261	-0.0602371	-0.0725233	-0.0783355	-0.11239	-0.176224	-0.0475605
TT-L-Threonine	0.258625	-0.128263	0.0250251	0.0416108	0.0941206	-0.0524779	-0.202161	-0.171668	0.306964	-0.339033	0.208726	0.121312	-8.04864e-05	-0.0409743	-0.0517132	-0.031093	-0.0738255	0.0348207	0.0553767	0.0193885	0.0293815	0.245129	0.230945	0.0811574	-0.128306	-0.186676	-0.097099	0.0282075
TT-L-Lysine	0.196937	-0.0730225	-0.117652	-0.0327302	-0.295484	-0.332148	-0.276405	-0.365277	0.326813	-0.159481	0.17009	-0.0359509	0.0288234	0.0324928	-0.306532	-0.3035	-0.196686	-0.307492	0.16788	-0.198685	-0.159448	0.164017	0.0783514	0.0336351	-0.148521	0.0703755	-0.297542	-0.14894
TT-L-Glutamic acid	0.270759	-0.203986	-0.161667	-0.133155	-0.207088	-0.291939	-0.174634	-0.248505	0.0385331	-0.0401333	0.0155699	-0.0293055	-0.165445	-0.214617	-0.178107	-0.177708	-0.12641	-0.142938	0.232857	-0.0923932	-0.00381038	0.331195	0.120436	-0.00163294	-0.0341199	0.0985807	0.12799	0.248295
TT-L-Methionine	0.131633	-0.0693804	0.0537503	0.0397815	0.084438	0.0797992	-0.00766254	0.0206792	0.0662033	-0.0989612	0.0627824	-0.116983	0.0279735	-0.0657879	0.165598	0.0619822	0.0103698	0.0824168	0.0424898	-0.103558	-0.00168753	0.0856667	0.0417522	0.0775725	0.0331939	-0.0338753	-0.0241736	0.0689427
TT-L-Histidine	0.161211	-0.0929566	-0.0254994	-0.0179364	0.0099272	-0.0935465	-0.278458	-0.11792	0.437712	-0.130752	0.39066	0.270727	-0.100784	-0.143049	-0.0527563	0.0290338	-0.0995812	-0.0336721	0.20716	-0.0212667	0.012474	0.329245	0.155721	-0.0750115	-0.183991	0.0442582	0.154345	0.188523
TT-L-Phenylalanine	0.0310217	-0.0475979	-0.0516833	0.0132644	-0.0902935	-0.117376	-0.121948	-0.261012	0.110678	-0.182811	-0.0138789	0.0431076	-0.0392902	-0.0358348	-0.00549965	-0.0724251	-0.0907705	-0.115813	0.126283	-0.236614	-0.122566	0.282459	0.0078064	-0.0294313	-0.0837602	-0.0529273	-0.037871	0.0539021
TT-L-Arginine	0.126538	-0.158538	-0.00842591	-0.0496524	0.0412468	-0.0719013	0.00276871	-0.0264754	-0.0441142	0.0544972	0.037803	-0.0543126	0.0697369	-0.0152489	0.00392852	-0.0219039	-0.0666917	0.0105857	0.0318797	-0.0420203	0.0721205	0.00286435	0.0319445	-0.0703661	-0.0890897	0.0126072	0.0302484	-0.03452
TT-L-Tyrosine	0.199883	-0.0781812	0.062205	0.0332586	-0.0146026	-0.125184	-0.241698	-0.267395	0.279071	-0.44032	0.0747383	-0.0426827	-0.000142653	-0.0486752	-0.100922	-0.17574	-0.278834	-0.171728	0.300143	-0.301524	0.00823792	0.318796	0.155797	0.0670511	0.0125615	-0.0575381	0.0398081	0.0448706
TT-L-Cystine	0.210675	-7.20435e-05	0.143195	0.0748085	-0.167796	-0.131064	-0.0321787	-0.084146	-0.0170344	0.0440347	-0.0229195	-0.0728858	0.139439	0.0760606	-0.107084	-0.084208	-0.165478	-0.0523719	0.206409	-0.108079	0.0625422	0.0880764	-0.155158	-0.00832707	0.104387	-0.0724213	-0.108849	-0.00846527
TT-L-Leucine	0.0346822	0.0143283	0.0227184	0.0830452	0.085219	0.0384215	-0.000252553	-0.0989409	0.00305984	-0.218737	-0.0660229	-0.123417	0.11295	0.0918148	-0.0343977	-0.00877967	-0.136927	-0.078644	0.185976	-0.124473	-0.00993534	0.175602	0.0815894	-0.0302348	0.0882608	-0.10088	-0.284285	-0.160504
TT-L-Isoleucine	0.0967156	-0.0479696	-0.015129	0.0515323	-0.0623409	-0.0948516	-0.122748	-0.201955	0.094465	-0.313973	-0.103143	0.0797643	0.0330106	0.0530972	-0.186268	-0.212425	-0.225611	-0.255816	0.271185	-0.297364	-0.121568	0.304081	0.159684	0.156495	0.0809213	0.0565915	-0.26113	-0.122684
TT-Carinitine	-0.0368801	-0.160818	-0.104805	-0.160178	-0.169502	-0.121806	-0.111153	-0.122483	0.154614	0.021566	0.188981	0.0495866	-0.0595502	-0.0776504	-0.0905423	-0.188156	-0.166943	-0.0444978	0.176323	-0.0767752	0.123947	0.131732	0.0241874	0.254337	0.0915277	0.124268	0.0336712	-0.0104818
TT-TMAO	0.170615	0.105669	0.154001	0.160536	0.0548343	0.0893582	0.159435	0.147988	-0.108048	0.121214	0.0656446	0.0899513	0.20895	0.187268	0.138769	0.148943	0.250739	0.299451	-0.288934	0.334634	0.0270618	0.0247962	-0.0658382	-0.104876	-0.0860215	-0.237313	-0.140257	-0.12261
TT-Betaine	0.180587	-0.127676	-0.014457	-0.132614	-0.0216946	-0.0267754	-0.0548414	-0.0163364	-0.0484206	-0.149775	-0.028346	0.0511348	-0.145503	-0.192565	0.0326294	-0.103495	-0.219821	-0.0796983	0.176	-0.278598	0.135109	0.175097	-0.0837267	0.0751231	0.206505	0.0573048	0.146256	0.0961296
TT-Choline	0.282753	-0.219984	-0.0234755	-0.11585	-0.0196204	-0.0568733	-0.0612545	-0.0611508	-0.0386409	-0.0682837	0.0517304	-0.00489561	-0.112747	-0.202169	-0.0284397	-0.0369769	-0.0804006	0.0294189	0.0923868	-0.0781311	0.0725051	0.178407	0.0716764	0.0676924	0.00945464	0.0120077	0.191728	0.200065
TT-Butyrobetaine	-0.012984	-0.0240634	0.0400385	0.00554728	0.0429377	-0.0152404	-0.170025	-0.177383	0.286936	-0.314867	0.106034	0.103849	-0.00555699	0.0028541	-0.0467908	-0.014584	-0.122046	0.00976329	0.117797	-0.0580753	0.0479308	0.075925	0.124715	0.0407454	-0.0908046	-0.119523	0.0832413	0.00113493
TT-Trimethyllysine	0.154178	-0.0201814	0.161479	0.10587	0.098915	0.110038	0.0833732	0.0599607	0.0311705	-0.0426616	0.151728	-0.116089	0.00566538	-0.0151805	0.047911	0.112943	0.158889	0.125492	-0.0533138	0.0256263	0.0322642	0.0580898	0.0743076	0.0414784	-0.0800343	0.0201807	0.169922	0.167682
TT-TMVAV	0.160502	-0.0962441	-0.182154	-0.127144	-0.180911	-0.142155	-0.0101249	-0.0643039	-0.155313	0.260116	0.0204903	0.0425836	-0.0622746	-0.0553283	-0.132215	-0.0986884	-0.0127593	-0.00607247	-0.00321338	0.0358514	-0.030308	0.195603	-0.0384262	0.0354116	0.0608893	0.0901336	-0.0311681	-0.0368657
TT-Creatintine	-0.0241584	0.0569689	0.139232	0.106559	0.0431432	0.0866243	-0.0662052	0.0328779	0.129295	-0.0250597	0.130922	0.0327045	-0.112768	-0.00146467	0.0455157	0.026577	0.11478	0.0353233	-0.178674	0.139199	0.00266066	-0.00300537	0.0299528	0.0114805	-0.150802	-0.0907192	0.314731	0.120774
TT-Hippuric acid	0.140016	0.100265	0.188762	0.122019	0.0735925	0.106104	0.126476	0.211402	-0.0867549	0.228992	0.143242	0.0939654	0.239498	0.130381	0.20717	0.248292	0.295115	0.410896	-0.309298	0.407083	0.182774	-0.0392327	-0.202235	-0.228275	-0.242652	-0.314106	-0.0417705	-0.0146123
TT-PAGln	0.0295483	0.20724	0.251466	0.187055	-0.0629123	-0.0542641	-0.197594	0.00792075	0.364224	-0.03505	0.39795	0.17817	0.172288	0.127418	-0.069341	-0.0459387	0.0708585	0.129925	-0.0455997	0.182865	0.0606005	0.120759	-0.000561296	-0.05878	-0.181607	-0.162472	-0.0201122	-0.0233533
HC: head circumference; AC: abdominal circumference; BPD: biparietal diameter; FL: femur length; TMAO: trimethylamine-N-oxide; TMVAV: N, N, N-trimethyl-5-aminovaleric acid; PAGln: phenylacetylglutamine; P<0.05 was considered statistically significant.

## Sheet: maternal plasma-P value
Table S7 Correlation statistics between metabolite levels and physical development parameters
Sheet 2 (maternal plasma- P value), P value in correlation between metabolites in maternal plasma and physical development parameters;
	maternal_AGE	gestation_week	BIRTH_HEIGHT_Large	BIRTH_WEIGHT_Large	BPD_Large	HC_Large	AC_Large	FL_Large	HC_AC_ratio_Large	FL_BPD_ratio_Large	FL_AC_ratio_Large	S_D_ratio_Large	BIRTH_HEIGHT_Small	BIRTH_WEIGHT_Small	BPD_Small	HC_Small	AC_Small	FL_Small	HC_AC_ratio_Small	FL_BPD_ratio_Small	FL_AC_ratio_Small	S_D_ratio_Small	BPD_diff	HC_diff	AC_diff	FL_diff	height_diff	weight_diff
FT-L-Alanine	0.861026	0.516964	0.255393	0.384234	0.841779	0.845766	0.927728	0.767857	0.615101	0.152478	0.503257	0.770357	0.140413	0.414041	0.585759	0.364006	0.284736	0.464205	0.910897	0.24394	0.388803	0.191072	0.893122	0.0335576	0.575878	0.881044	0.13956	0.404245
FT-L-Serine	0.84421	0.0239354	0.0483572	0.0901281	0.152199	0.294018	0.588319	0.645449	0.0273184	0.0289252	0.302063	0.386693	0.136884	0.0501271	0.434983	0.650608	0.190525	0.663994	0.00600047	0.780502	0.050596	0.959051	0.83312	0.877926	0.0168688	0.0676732	0.0421071	0.00427539
FT-L-Proline	0.309357	0.775036	0.571164	0.95951	0.131578	0.20953	0.0887884	0.206498	0.00427479	0.580814	0.255392	0.393657	0.726351	0.600175	0.112261	0.012256	0.275517	0.181011	0.989897	0.248617	0.530896	0.297477	0.662445	0.0656179	0.356467	0.516436	0.0509299	0.0783446
FT-L-Valine	0.241235	0.878019	0.0606101	0.271191	0.0136969	0.00560091	0.0180264	0.016139	0.314203	0.772167	0.855288	0.500703	0.469896	0.99585	0.00709687	0.0050081	0.237981	0.00929905	0.630508	0.400456	0.191547	0.0993803	0.917104	0.663881	0.226587	0.707152	0.0392242	0.0228529
FT-L-Threonine	0.236972	0.854654	0.12611	0.469009	0.875009	0.91025	0.456246	0.920568	0.284701	0.439303	0.179087	0.446277	0.48924	0.546374	0.964617	0.343057	0.154707	0.217051	0.550689	0.024388	0.695611	0.910121	0.944045	0.0635542	0.170512	0.089294	0.551738	0.96535
FT-L-Lysine	0.0160586	0.73448	0.93996	0.743967	0.158736	0.185267	0.69568	0.268016	0.866673	0.713752	0.513446	0.337412	0.388905	0.54438	0.076733	0.0690558	0.142899	0.103956	0.838765	0.32034	0.516963	0.293516	0.816007	0.259585	0.793974	0.642603	0.0681321	0.104106
FT-L-Glutamic acid	0.0712919	0.666475	0.349511	0.605099	0.909927	0.89285	0.367969	0.739044	0.458296	0.901102	0.661508	0.886646	0.250427	0.761616	0.85914	0.575683	0.772978	0.989379	0.811574	0.346788	0.999024	0.944639	0.373618	0.358644	0.665067	0.886958	0.0166606	0.360615
FT-L-Methionine	0.439185	0.908572	0.75162	0.486231	0.133357	0.0981531	0.01624	0.132368	0.0941115	0.278319	0.6609	0.795045	0.672573	0.809643	0.0686818	0.0134119	0.0849001	0.0755086	0.494303	0.41279	0.691401	0.132133	0.967028	0.558755	0.268658	0.704992	0.171776	0.0221523
FT-L-Histidine	0.152736	0.100973	0.00327394	0.0283372	0.0122799	0.00497684	0.0081755	0.0168945	0.526734	0.684029	0.757843	0.54485	0.0439525	0.210324	0.00700132	0.0136443	0.207262	0.0925359	0.414458	0.577974	0.69247	0.781973	0.414696	0.337129	0.538503	0.737271	0.996539	0.529411
FT-L-Phenylalanine	0.389155	0.0623883	0.000109395	0.00355887	0.378773	0.206076	0.0706687	0.371037	0.894668	0.555958	0.999152	0.44883	0.00921649	0.0307521	0.152488	0.546228	0.863254	0.445389	0.674206	0.468988	0.815453	0.974119	0.2699	0.135582	0.811868	0.731793	0.462295	0.724921
FT-L-Arginine	0.743921	0.0588708	0.249122	0.0269167	0.135635	0.0652544	0.194441	0.266633	0.875304	0.808943	0.606377	0.121332	0.422294	0.138554	0.115807	0.0237396	0.222847	0.178772	0.69164	0.794523	0.780758	0.269174	0.589595	0.212448	0.901902	0.254485	0.262541	0.135852
FT-L-Tyrosine	0.168017	0.0472998	0.00091254	0.00226272	0.145084	0.0639392	0.0754656	0.165451	0.787392	0.350494	0.846976	0.548134	0.0103485	0.0428534	0.0401491	0.206054	0.500132	0.0972	0.848559	0.684575	0.698828	0.624246	0.181843	0.315413	0.947153	0.304941	0.353109	0.896793
FT-L-Cystine	0.687656	0.749587	0.521458	0.538079	0.237059	0.260286	0.575956	0.544015	0.603374	0.400241	0.326338	0.259935	0.814533	0.927172	0.257405	0.546798	0.994718	0.791805	0.432104	0.202088	0.793727	0.0890355	0.838117	0.260557	0.402614	0.549901	0.219473	0.364094
FT-L-Leucine	0.371391	0.0642801	0.302499	0.273084	0.939029	0.997079	0.566675	0.664113	0.166353	0.60633	0.293466	0.729427	0.510176	0.292826	0.915417	0.992209	0.969898	0.681745	0.466939	0.999349	0.833626	0.171882	0.772402	0.784414	0.306885	0.91826	0.0210351	0.144246
FT-L-Isoleucine	0.0293585	0.14354	0.0087883	0.0621901	0.394522	0.545424	0.617439	0.782378	0.795572	0.657829	0.608344	0.300957	0.118578	0.0920822	0.813682	0.841306	0.599966	0.687848	0.54801	0.7901	0.451128	0.623865	0.699632	0.692528	0.904536	0.397574	0.63636	0.545785
FT-Carinitine	0.104862	0.509332	0.0504885	0.312707	0.285485	0.15017	0.046687	0.142188	0.0170981	0.158338	0.489979	0.143471	0.774151	0.902523	0.014588	0.0563595	0.886794	0.377514	0.45639	0.762855	0.153969	0.231891	0.129953	0.336002	0.108499	0.378225	0.0555653	0.166026
FT-TMAO	0.073094	0.55545	0.972682	0.613365	0.128571	0.0552527	0.21124	0.369717	0.543732	0.532057	0.62394	0.624784	0.667435	0.93997	0.103986	0.0762899	0.242279	0.301552	0.181114	0.462615	0.496029	0.945474	0.756426	0.484188	0.983677	0.882964	0.84319	0.470058
FT-Betaine	0.654835	0.925177	0.337629	0.98657	0.874524	0.649346	0.178773	0.47096	0.0447559	0.143625	0.523053	0.30557	0.78712	0.659335	0.51284	0.847651	0.31871	0.721253	0.229119	0.688584	0.43271	0.366528	0.935628	0.39111	0.0174275	0.00833569	0.0911105	0.176086
FT-Choline	0.0116866	0.106931	0.011314	0.0502356	0.0525829	0.0116658	0.0507218	0.0366855	0.983731	0.354052	0.446737	0.966034	0.248781	0.200591	0.00414254	0.00197244	0.230769	0.0375662	0.992017	0.10598	0.142201	0.310182	0.495382	0.33602	0.288894	0.926014	0.242322	0.484046
FT-Butyrobetaine	0.160522	0.371671	0.0148258	0.154414	0.124866	0.0664137	0.00648035	0.0198406	0.0144877	0.061333	0.941135	0.078605	0.488017	0.711637	0.00326377	0.0173799	0.25089	0.105938	0.943415	0.809041	0.222959	0.359211	0.151598	0.454846	0.149656	0.275273	0.0520085	0.0580277
FT-Trimethyllysine	0.156439	0.386532	0.023682	0.252577	0.0743836	0.0305673	0.0767676	0.0265007	0.506549	0.648945	0.424053	0.694003	0.601772	0.844834	0.00350026	0.026176	0.31861	0.0515694	0.651675	0.514516	0.272414	0.0979312	0.130212	0.387143	0.388669	0.672107	0.440483	0.763606
FT-TMVAV	0.328836	0.159352	0.608794	0.209095	0.0700133	0.115164	0.0868814	0.118814	0.266461	0.77005	0.332372	0.766545	0.643162	0.542132	0.216943	0.0595769	0.0143371	0.119724	0.100034	0.5308	0.391501	0.734364	0.955126	0.369984	0.699005	0.278876	0.0904929	0.877731
FT-Creatintine	0.176709	0.129754	0.0257464	0.269235	0.0507413	0.0300436	0.0843675	0.0190686	0.54538	0.143747	0.257652	0.237081	0.371635	0.607594	0.0126362	0.0380671	0.666145	0.116759	0.418279	0.342391	0.00689494	0.888809	0.510021	0.649459	0.0573581	0.544534	0.445136	0.560743
FT-Hippuric acid	0.218459	0.949804	0.689891	0.698176	0.135224	0.172818	0.969731	0.153614	0.090842	0.933275	0.00496175	0.99916	0.664954	0.787007	0.355241	0.104895	0.0376228	0.151596	0.184629	0.0634037	0.485462	0.511707	0.668389	0.468262	0.0828038	0.683299	0.354419	0.266416
FT-PAGln	0.136659	0.584705	0.0693205	0.573485	0.205749	0.488235	0.984453	0.131253	0.536819	0.281854	0.0158175	0.532449	0.618168	0.908716	0.368553	0.226229	0.856373	0.144515	0.959253	0.0240782	0.17535	0.951679	0.839304	0.0314431	0.473454	0.282564	0.411619	0.680499
ST-L-Alanine	0.769818	0.272561	0.126121	0.140539	0.0341908	0.105736	0.835226	0.463387	0.124532	0.125619	0.449766	0.860666	0.176665	0.179531	0.803466	0.394556	0.583959	0.334777	0.229719	0.122153	0.446249	0.346941	0.0749161	0.206761	0.8964	0.25254	0.836936	0.465112
ST-L-Serine	0.302488	0.915124	0.677768	0.793694	0.757764	0.706347	0.648462	0.613211	0.980848	0.940177	0.697305	0.623404	0.354848	0.766551	0.719033	0.680104	0.309597	0.919837	0.0403503	0.292783	0.16082	0.568397	0.34588	0.693868	0.638826	0.438739	0.931337	0.600973
ST-L-Proline	0.532217	0.29463	0.625182	0.218855	0.646827	0.486566	0.632187	0.888864	0.339123	0.285489	0.963608	0.938685	0.177723	0.125052	0.526659	0.701483	0.207638	0.477591	0.192615	0.62018	0.411255	0.671252	0.712598	0.702865	0.207839	0.0576477	0.0493233	0.193861
ST-L-Valine	0.174661	0.038581	0.579511	0.181587	0.0751601	0.0545786	0.172175	0.131079	0.33431	0.685062	0.903552	0.0965329	0.267295	0.10239	0.078363	0.00686581	0.0337047	0.0517226	0.0579532	0.0932107	0.575835	0.589348	0.134915	0.0198107	0.0986582	0.00796331	0.0658294	0.213147
ST-L-Threonine	0.815872	0.899294	0.523567	0.998621	0.484823	0.501868	0.746878	0.882975	0.578711	0.088158	0.895138	0.497352	0.984632	0.440821	0.817919	0.616346	0.288396	0.784705	0.145698	0.803015	0.204947	0.690947	0.512997	0.392966	0.678604	0.425551	0.220135	0.255005
ST-L-Lysine	0.327327	0.548047	0.708507	0.385153	0.60541	0.538523	0.741943	0.633244	0.237768	0.845744	0.283928	0.278017	0.24638	0.216756	0.607925	0.907302	0.93084	0.700272	0.972952	0.977157	0.710368	0.450854	0.646934	0.694262	0.742605	0.238083	0.0148033	0.0546193
ST-L-Glutamic acid	0.110976	0.858248	0.447461	0.658425	0.576642	0.470881	0.237338	0.233279	0.0269716	0.479264	0.107725	0.656307	0.909018	0.983245	0.682822	0.520047	0.628571	0.479311	0.800485	0.967786	0.845955	0.963063	0.333818	0.949452	0.3595	0.960151	0.587991	0.462212
ST-L-Methionine	0.0550329	0.184363	0.0207724	0.0478862	0.156282	0.116644	0.953814	0.461048	0.0906966	0.335872	0.0866287	0.169662	0.19543	0.232842	0.293422	0.153983	0.15069	0.339421	0.080627	0.229615	0.489232	0.59312	0.663763	0.912359	0.0565508	0.135682	0.118191	0.249266
ST-L-Histidine	0.411541	0.00271726	0.134382	0.0254286	0.0121841	0.00666596	0.459589	0.0174201	0.0734342	0.740468	0.13884	0.305521	0.0632945	0.0503187	0.205712	0.0037568	0.0765014	0.0292035	0.399492	0.0406172	0.927887	0.514608	0.47596	0.692722	0.363922	0.49826	0.536579	0.70216
ST-L-Phenylalanine	0.324052	0.00393158	0.217559	0.024012	0.0122882	0.00893007	0.217573	0.0400128	0.875174	0.441517	0.642949	0.340281	0.0594155	0.00895679	0.0357938	0.00501083	0.0497036	0.0174766	0.223356	0.0585017	0.707448	0.441871	0.579565	0.296728	0.408179	0.110408	0.207997	0.0693721
ST-L-Arginine	0.93173	0.582017	0.157626	0.118095	0.065101	0.0277231	0.202293	0.0715048	0.543776	0.512796	0.464451	0.389733	0.271943	0.531316	0.0527566	0.0214737	0.12248	0.0250256	0.763615	0.0539127	0.0701222	0.702883	0.738498	0.923529	0.904896	0.172582	0.411068	0.975191
ST-L-Tyrosine	0.500546	0.0269813	0.118026	0.0254325	0.00756322	0.00832632	0.289035	0.0608385	0.486431	0.604874	0.511185	0.151414	0.0751947	0.03848	0.0851502	0.0293198	0.0853873	0.0416059	0.165988	0.15237	0.876599	0.607752	0.925231	0.866839	0.365856	0.0701399	0.248273	0.156105
ST-L-Cystine	0.549894	0.507246	0.744921	0.965196	0.610041	0.310128	0.0854134	0.247821	0.071115	0.110495	0.271822	0.311481	0.980343	0.731237	0.326723	0.196429	0.174175	0.168378	0.233345	0.34772	0.762433	0.560507	0.454083	0.803884	0.816384	0.815778	0.28629	0.156222
ST-L-Leucine	0.0170357	0.045335	0.174768	0.124282	0.500976	0.387016	0.432336	0.650134	0.440451	0.809478	0.793547	0.240724	0.153357	0.0516635	0.140057	0.104924	0.0999382	0.278641	0.0240814	0.0707316	0.559539	0.218625	0.251691	0.0596837	0.161597	0.0449868	0.0169677	0.0066234
ST-L-Isoleucine	0.896819	0.0227773	0.624769	0.134444	0.00822258	0.0135876	0.0547233	0.0311175	0.582024	0.64795	0.833628	0.880844	0.718219	0.22678	0.0114042	0.00130782	0.034903	0.0359679	0.20746	0.185884	0.698008	0.39868	0.155224	0.0148987	0.257942	0.0712245	0.466547	0.309618
ST-Carinitine	0.192535	0.960914	0.954706	0.936775	0.773039	0.82488	0.8274	0.725913	0.266443	0.536074	0.142124	0.619512	0.64225	0.573374	0.859515	0.481471	0.727381	0.838346	0.677996	0.697904	0.404465	0.784604	0.530061	0.0119622	0.5178	0.24409	0.94049	0.863107
ST-TMAO	0.96738	0.525924	0.893405	0.625343	0.741067	0.378928	0.263554	0.529739	0.62846	0.435229	0.284697	0.482239	0.475084	0.569886	0.111006	0.390661	0.74083	0.521474	0.802984	0.211939	0.967413	0.119358	0.0184085	0.769237	0.630735	0.796385	0.716346	0.923041
ST-Betaine	0.618865	0.0582226	0.089547	0.291891	0.70039	0.519911	0.289509	0.789605	0.0334606	0.375078	0.257992	0.910132	0.0958538	0.335848	0.412574	0.366956	0.45975	0.355995	0.232541	0.455906	0.690469	0.527236	0.0639743	0.0136224	0.00236534	0.00328443	0.439631	0.687764
ST-Choline	0.140171	0.693868	0.751452	0.808937	0.359812	0.551541	0.804095	0.741703	0.766452	0.704685	0.89736	0.282514	0.851764	0.373695	0.793897	0.540919	0.971548	0.829307	0.788785	0.859516	0.88464	0.415695	0.933492	0.270281	0.334702	0.762603	0.312511	0.0992819
ST-Butyrobetaine	0.0683225	0.0223647	0.230488	0.065348	0.101676	0.0617493	0.497139	0.322821	0.165433	0.323272	0.221862	0.520573	0.73002	0.183157	0.134587	0.0559194	0.0361124	0.471587	0.182454	0.563516	0.241841	0.293188	0.9902	0.300489	0.0304925	0.710403	0.777715	0.971411
ST-Trimethyllysine	0.128009	0.251141	0.0458388	0.161363	0.215547	0.165367	0.144167	0.347006	0.297489	0.904653	0.602871	0.0035588	0.301064	0.498593	0.0854437	0.0454224	0.0233368	0.129289	0.0161635	0.463865	0.173503	0.032733	0.809048	0.804181	0.550369	0.868252	0.362106	0.357074
ST-TMVAV	0.610539	0.158474	0.0184967	0.0430917	0.484502	0.69634	0.780756	0.873073	0.0617037	0.148187	0.60134	0.293769	0.371557	0.356325	0.578	0.750914	0.849559	0.776817	0.922794	0.645167	0.605045	0.997139	0.816196	0.770324	0.312547	0.60192	0.897552	0.963915
ST-Creatintine	0.599018	0.0774539	0.158188	0.701698	0.0235788	0.0290808	0.0838239	0.0183505	0.178546	0.177712	0.763576	0.217912	0.0358233	0.324238	0.0055504	0.00532558	0.00333543	0.00118103	0.000141105	0.0242868	0.975134	0.036639	0.0514155	0.193681	0.0843669	0.168202	0.548789	0.300885
ST-Hippuric acid	0.107154	0.502195	0.629717	0.992486	0.376603	0.710385	0.412534	0.567159	0.322814	0.811272	0.164138	0.630307	0.414473	0.808502	0.933307	0.215348	0.296263	0.149831	0.362131	0.0327134	0.863756	0.276695	0.546772	0.0948551	0.0561824	0.301082	0.465015	0.520791
ST-PAGln	0.459241	0.739984	0.741488	0.554646	0.978738	0.579935	0.0754693	0.722889	0.00873085	0.0853139	0.011611	0.0355989	0.949499	0.504039	0.493544	0.970853	0.95134	0.411224	0.850094	0.147074	0.334483	0.0228048	0.442355	0.373289	0.183584	0.104903	0.82603	0.722038
TT-L-Alanine	0.475779	0.976998	0.552743	0.260451	0.383932	0.668108	0.439279	0.420208	0.228238	0.328596	0.932311	0.138647	0.990216	0.854269	0.753788	0.189006	0.369416	0.365974	0.743638	0.362398	0.0717812	0.153387	0.744759	0.0438454	0.494078	0.785443	0.66203	0.521773
TT-L-Serine	0.25175	0.71287	0.57601	0.297765	0.444652	0.620485	0.989959	0.608056	0.807134	0.620988	0.664554	0.967384	0.269243	0.807985	0.59303	0.354248	0.401341	0.954505	0.51989	0.847648	0.299453	0.785788	0.633902	0.493016	0.509735	0.580553	0.0189601	0.173038
TT-L-Proline	0.209729	0.155132	0.224386	0.499013	0.365863	0.403707	0.472334	0.0844077	0.239903	0.0914119	0.512462	0.195264	0.849762	0.619337	0.560363	0.0512907	0.183885	0.349972	0.542488	0.0810579	0.188895	0.202491	0.491703	0.0160033	0.584291	0.856982	0.405909	0.561424
TT-L-Valine	0.498527	0.907855	0.756361	0.444099	0.469223	0.438647	0.321745	0.13264	0.672844	0.393455	0.652012	0.652534	0.411274	0.415976	0.919555	0.414318	0.407004	0.497795	0.431129	0.352221	0.831754	0.193452	0.687529	0.62807	0.580946	0.446926	0.174292	0.715873
TT-L-Threonine	0.0390681	0.312467	0.844387	0.744071	0.511211	0.714568	0.13883	0.228384	0.028451	0.0149447	0.141591	0.355836	0.999496	0.747855	0.718554	0.828523	0.592193	0.806405	0.699525	0.892579	0.836192	0.0768756	0.11427	0.583445	0.359875	0.19903	0.452788	0.827718
TT-L-Lysine	0.121855	0.569524	0.358445	0.79899	0.0372229	0.0184443	0.0430492	0.00909717	0.0205323	0.268606	0.237632	0.786912	0.822567	0.800418	0.0303798	0.0321444	0.154015	0.0281654	0.243874	0.166598	0.263726	0.245283	0.600632	0.822411	0.293346	0.634564	0.0198688	0.251964
TT-L-Glutamic acid	0.0291465	0.10313	0.198236	0.290322	0.140737	0.0357277	0.197996	0.0756639	0.786228	0.777573	0.912764	0.822604	0.187814	0.0860176	0.206497	0.207534	0.35322	0.307234	0.0966614	0.514752	0.978397	0.0154165	0.409773	0.991115	0.806508	0.495807	0.317474	0.0497437
TT-L-Methionine	0.303779	0.58898	0.675663	0.756899	0.559888	0.58172	0.956145	0.886653	0.647823	0.494137	0.664915	0.377575	0.827718	0.608459	0.250435	0.668938	0.940675	0.565317	0.769536	0.474192	0.990623	0.545946	0.780512	0.604269	0.815288	0.8192	0.85329	0.597535
TT-L-Histidine	0.199522	0.461429	0.840209	0.887227	0.944315	0.509495	0.0377016	0.405087	0.00117422	0.355528	0.00419184	0.0348338	0.424395	0.25563	0.710308	0.838104	0.465263	0.810827	0.140595	0.881045	0.92936	0.0160699	0.285323	0.608477	0.182919	0.760224	0.227125	0.138955
TT-L-Phenylalanine	0.809281	0.711054	0.68748	0.917821	0.532891	0.416911	0.379701	0.067126	0.444168	0.20383	0.92379	0.7458	0.75981	0.78038	0.969763	0.617197	0.513907	0.418346	0.382185	0.0980495	0.391536	0.0424741	0.958467	0.844313	0.554949	0.720885	0.771995	0.679914
TT-L-Arginine	0.315171	0.207176	0.946888	0.694478	0.771565	0.612478	0.983842	0.852203	0.756158	0.701188	0.790185	0.67761	0.580948	0.904038	0.977949	0.877507	0.625293	0.940032	0.82248	0.7674	0.607815	0.98376	0.827511	0.630912	0.521763	0.930755	0.813949	0.788247
TT-L-Tyrosine	0.1104	0.535893	0.622536	0.792543	0.918164	0.376557	0.0727142	0.0553143	0.0451252	0.0010883	0.598484	0.743959	0.9991	0.700204	0.476532	0.212692	0.0374332	0.218868	0.0306289	0.0298329	0.953315	0.0199868	0.285083	0.647127	0.928167	0.691446	0.756742	0.726944
TT-L-Cystine	0.0974483	0.999553	0.262884	0.560094	0.244114	0.364276	0.817322	0.561251	0.906533	0.761399	0.874467	0.583281	0.275741	0.553528	0.459193	0.560961	0.231765	0.71512	0.15039	0.455007	0.66284	0.534667	0.297693	0.955699	0.46145	0.624724	0.403696	0.948374
TT-L-Leucine	0.785568	0.910528	0.858575	0.514146	0.552123	0.788945	0.99854	0.489716	0.982998	0.123047	0.645292	0.347489	0.374195	0.47056	0.810617	0.951243	0.318833	0.579453	0.191334	0.384154	0.944269	0.208494	0.581436	0.838355	0.529706	0.490386	0.0251345	0.212694
TT-L-Isoleucine	0.450817	0.708898	0.906318	0.688346	0.667133	0.512328	0.376557	0.159588	0.514056	0.0263879	0.475977	0.548153	0.797305	0.679388	0.195263	0.138596	0.100937	0.0700051	0.0567889	0.0359762	0.395434	0.0284051	0.283648	0.2935	0.568486	0.702425	0.0420816	0.346228
TT-Carinitine	0.770542	0.200635	0.406054	0.202454	0.229634	0.389672	0.41475	0.387021	0.273764	0.879383	0.179674	0.704313	0.637489	0.538674	0.523245	0.181615	0.218786	0.751714	0.211155	0.588525	0.376563	0.347084	0.868972	0.0778116	0.510388	0.389889	0.793337	0.935018
TT-TMAO	0.174197	0.402172	0.220641	0.201436	0.699427	0.528715	0.240507	0.295101	0.445796	0.391998	0.643822	0.490567	0.0948378	0.135238	0.326539	0.291962	0.0623301	0.0293828	0.0377631	0.0153176	0.847468	0.860104	0.653101	0.473273	0.536257	0.0970326	0.272909	0.338406
TT-Betaine	0.149993	0.310801	0.909	0.292303	0.878669	0.850547	0.688095	0.908487	0.733195	0.289245	0.84189	0.695524	0.24748	0.12434	0.818375	0.465306	0.103553	0.570523	0.212005	0.0455057	0.334751	0.209825	0.567347	0.607943	0.134085	0.692634	0.252711	0.453578
TT-Choline	0.0224785	0.0782726	0.852743	0.358101	0.890194	0.688808	0.653814	0.666724	0.785644	0.630521	0.715702	0.97013	0.371207	0.106303	0.841374	0.79467	0.555829	0.834362	0.514781	0.581937	0.605897	0.201202	0.624549	0.643977	0.945903	0.93404	0.13224	0.115926
TT-Butyrobetaine	0.918893	0.850296	0.753429	0.9653	0.764808	0.915467	0.214593	0.213033	0.041203	0.0244213	0.458966	0.429743	0.965239	0.982143	0.744388	0.919095	0.374728	0.945233	0.410363	0.685624	0.735796	0.592673	0.398347	0.783343	0.517864	0.413357	0.52008	0.993015
TT-Trimethyllysine	0.220105	0.873223	0.198765	0.401273	0.48539	0.437411	0.541265	0.672841	0.826368	0.763952	0.282931	0.37296	0.964275	0.904466	0.735901	0.425334	0.242142	0.370597	0.707383	0.856893	0.8186	0.679486	0.611855	0.777196	0.565094	0.889368	0.183053	0.18898
TT-TMVAV	0.201532	0.445665	0.146431	0.312841	0.199325	0.314755	0.940962	0.650621	0.271577	0.0625575	0.885358	0.744533	0.622147	0.661567	0.350122	0.486394	0.92564	0.965578	0.981962	0.80079	0.829429	0.16042	0.793216	0.809123	0.661836	0.53362	0.808397	0.774227
TT-Creatintine	0.84851	0.652168	0.268665	0.398199	0.761365	0.54145	0.627823	0.817016	0.360959	0.860025	0.354896	0.802423	0.371119	0.990761	0.748661	0.851642	0.399592	0.801734	0.205033	0.325027	0.984914	0.98296	0.838117	0.937596	0.276385	0.530954	0.0119955	0.345746
TT-Hippuric acid	0.265953	0.4268	0.132094	0.332902	0.604119	0.454073	0.352966	0.132467	0.540839	0.102486	0.311034	0.471336	0.0546691	0.300579	0.140577	0.0759237	0.0272399	0.00224114	0.0256691	0.00274401	0.190212	0.78031	0.163454	0.114662	0.0770737	0.0263209	0.745147	0.909503
TT-PAGln	0.815253	0.0976334	0.0433171	0.135691	0.657709	0.702407	0.144361	0.955557	0.00794337	0.805155	0.00348212	0.169508	0.169949	0.311788	0.625225	0.746402	0.603796	0.353797	0.748212	0.194434	0.666428	0.389053	0.996946	0.688284	0.188757	0.259613	0.875675	0.855839
HC: head circumference; AC: abdominal circumference; BPD: biparietal diameter; FL: femur length; TMAO: trimethylamine-N-oxide; TMVAV: N, N, N-trimethyl-5-aminovaleric acid; PAGln: phenylacetylglutamine; P<0.05 was considered statistically significant.

## Sheet: cord plasma-R spearman
Table S7 Correlation statistics between metabolite levels and physical development parameters
Sheet 3 (cord plasma-R spearman), Spearman’s correlation coefficients (R) in correlation between metabolites in cord plasma and physical development parameters;
	maternal_AGE	gestation_week	BIRTH_HEIGHT	BIRTH_WEIGHT	BPD	HC	AC	FL	HC_AC_ratio	FL_BPD_ratio	FL_AC_ratio	S_D_ratio
L-Alanine	-0.0119797	-0.177044	-0.179517	-0.141561	-0.0261753	-0.0983429	-0.0605277	-0.135331	0.0402675	-0.198769	-0.139782	-0.168952
L-Serine	-0.0180993	-0.0420479	0.0949426	0.0937543	0.124313	0.0635086	0.0761574	-0.00638026	-0.0953569	-0.143562	-0.185414	-0.040707
L-Proline	0.00211741	-0.255655	-0.197658	-0.186896	-0.0112005	-0.105325	-0.0667798	-0.11614	0.0703559	-0.210091	-0.10191	-0.0913405
L-Valine	-0.0571818	-0.288623	-0.206088	-0.196769	0.0248861	-0.0285492	-0.0778612	-0.0720143	0.138852	-0.162385	-0.0225635	-0.00867106
L-Threonine	-0.00174846	-0.172055	-0.0562515	-0.0619822	0.0209494	-0.0831607	-0.154743	-0.134703	0.149371	-0.340465	-0.0528639	-0.0923917
L-Lysine	-0.0330778	-0.170806	-0.154364	-0.13033	-0.0358796	-0.069852	-0.159194	-0.0569276	0.160233	-0.0500221	0.0937094	-0.102842
L-Glutamic acid	-0.111502	0.005433	-0.0425884	0.0502611	0.0495729	0.00645492	0.0568291	-0.056995	-0.106211	-0.112807	-0.20077	-0.130388
L-Methionine	0.0604582	-0.132814	-0.0673225	-0.0778893	0.020839	-0.0487478	-0.110905	-0.101154	0.120209	-0.214101	-0.00402336	-0.155423
L-Histidine	-0.0850229	-0.0756908	0.034005	0.00157114	0.0640636	-0.0277577	-0.0520048	-0.0152219	0.0845402	-0.235188	-0.0317012	-0.0381694
L-Phenylalanine	0.0511954	-0.0957034	-0.0274884	-0.0263448	0.0625794	-0.0584075	-0.0998792	-0.0498527	0.112786	-0.166056	0.0607357	-0.133473
L-Arginine	0.00798453	-0.259672	-0.100283	-0.181373	-0.10788	-0.191554	-0.215341	-0.180211	0.154145	-0.191279	0.0380589	-0.00782491
L-Tyrosine	-0.0796332	-0.229148	-0.101881	-0.133396	0.0643418	-0.0668795	-0.127947	-0.0763505	0.151564	-0.198624	0.0369607	-0.151137
L-Cystine	0.0422542	0.101137	0.160137	0.161642	0.177863	0.0956297	-0.0139754	0.0607812	0.0502343	-0.170512	0.0629956	-0.0251021
L-Leucine	-0.00195159	-0.232254	-0.232001	-0.234803	-0.0525853	-0.0955291	-0.116826	-0.128069	0.0952254	-0.156545	0.00471607	0.0450483
L-Isoleucine	0.0540573	-0.243791	-0.185527	-0.21517	-0.0258685	-0.0882535	-0.104648	-0.111749	0.0814529	-0.16537	-0.012727	0.0773926
Carinitine	0.0197466	-0.0183586	0.032788	0.00921311	-0.108894	-0.0716137	-0.0756319	-0.0343775	0.012037	0.0163885	0.0602178	-0.0261209
TMAO	0.138952	-0.0590357	0.0121697	0.0167428	-0.0289515	-0.00418852	-0.0476198	0.0187299	0.0183956	-0.0105943	0.0112782	-0.0266515
Betaine	-0.0119708	-0.0146771	-0.0113887	-0.0224945	-0.041679	-0.0575472	-0.115147	-0.0465464	0.0897845	-0.102754	-0.0268548	0.0578253
Choline	-0.00701512	-0.254431	-0.236155	-0.255098	0.0096751	-0.0126992	-0.0160269	-0.0173835	-0.0825924	-0.094797	-0.128175	-0.190207
Butyrobetaine	-0.0109844	0.0321642	-0.00967004	-0.00141182	-0.0885129	-0.0290726	-0.00759423	-0.0441562	-0.051358	-0.0146248	-0.0816712	-0.0568847
Trimethyllysine	0.0075264	-0.0345476	-0.0354389	-0.0291199	-0.0514268	0.00583187	0.0440504	0.0201675	-0.0802967	0.0576131	-0.0816663	-0.0870981
TMVAV	0.215997	0.00264232	-0.0108743	0.020231	-0.095998	-0.00784111	-0.0271494	0.0396125	-0.0257357	0.144784	0.0173332	0.0260935
Creatintine	0.155954	0.0949615	0.151168	0.105831	0.168162	0.183214	0.0503857	0.147962	-0.000657864	-0.0216796	0.0467496	-0.133418
Hippuric acid	0.123457	-0.108648	-0.0620692	-0.121252	-0.169392	-0.162028	-0.14633	-0.164797	0.111394	-0.189881	-0.0264485	0.127707
PAGln	0.190989	0.0854902	-0.00822295	0.0135296	-0.146557	-0.10317	-0.156301	-0.0220303	0.148684	0.121655	0.241812	0.0435689
HC: head circumference; AC: abdominal circumference; BPD: biparietal diameter; FL: femur length; TMAO: trimethylamine-N-oxide; TMVAV: N, N, N-trimethyl-5-aminovaleric acid; PAGln: phenylacetylglutamine; P<0.05 was considered statistically significant.

## Sheet: cord plasma-P value
Table S7 Correlation statistics between metabolite levels and physical development parameters
Sheet 4 (cord plasma- P value), P value in correlation between metabolites in cord plasma and physical development parameters;
	maternal_AGE	gestation_week	BIRTH_HEIGHT	BIRTH_WEIGHT	BPD	HC	AC	FL	HC_AC_ratio	FL_BPD_ratio	FL_AC_ratio	S_D_ratio
L-Alanine	0.884708	0.0307736	0.0284763	0.0850504	0.781258	0.295734	0.506024	0.147492	0.669177	0.0332065	0.134511	0.0565923
L-Serine	0.826582	0.610638	0.249417	0.255419	0.185608	0.500124	0.402469	0.945806	0.310712	0.125855	0.0462994	0.648233
L-Proline	0.979554	0.00165038	0.0156795	0.0224718	0.905431	0.262603	0.463021	0.214413	0.454962	0.0242228	0.276352	0.305171
L-Valine	0.488509	0.000357384	0.0116833	0.0161631	0.791781	0.761987	0.391994	0.442359	0.138892	0.082938	0.810008	0.922614
L-Threonine	0.983116	0.0358889	0.495622	0.452689	0.824137	0.376918	0.0874558	0.149398	0.111098	0.000196818	0.573034	0.299615
L-Lysine	0.688807	0.0372769	0.0601529	0.113137	0.703437	0.458207	0.0786201	0.543863	0.0871546	0.595488	0.317042	0.24802
L-Glutamic acid	0.175793	0.947569	0.606054	0.542702	0.598801	0.945415	0.532408	0.543385	0.258587	0.230006	0.0306955	0.142383
L-Methionine	0.463899	0.106374	0.414626	0.345073	0.825048	0.604906	0.222009	0.279948	0.200664	0.0215842	0.96581	0.0798035
L-Histidine	0.302557	0.358902	0.680554	0.984828	0.496378	0.768396	0.567824	0.871165	0.369027	0.0114014	0.735499	0.668828
L-Phenylalanine	0.535216	0.245627	0.739304	0.749782	0.506428	0.535233	0.2717	0.595109	0.230093	0.0761235	0.517207	0.1331
L-Arginine	0.923009	0.00138359	0.223652	0.0268503	0.251135	0.0402886	0.0167572	0.0528932	0.100008	0.0405816	0.685026	0.930146
L-Tyrosine	0.334347	0.00493788	0.216323	0.104835	0.494506	0.477603	0.158447	0.415298	0.10589	0.0333379	0.693653	0.0885788
L-Cystine	0.612578	0.224499	0.053509	0.0512746	0.0594637	0.313663	0.879583	0.520608	0.597226	0.0709717	0.505502	0.779375
L-Leucine	0.981154	0.00436872	0.00441293	0.0039465	0.576749	0.309834	0.198147	0.170668	0.311382	0.0947732	0.959928	0.613615
L-Isoleucine	0.512612	0.00273429	0.0234955	0.00840608	0.783759	0.348293	0.249353	0.232368	0.386829	0.077361	0.892142	0.385224
Carinitine	0.811715	0.824729	0.692394	0.91151	0.246679	0.44692	0.405733	0.7141	0.898405	0.861992	0.520792	0.770664
TMAO	0.0921292	0.476012	0.883289	0.839938	0.758735	0.964565	0.600951	0.841824	0.845289	0.910528	0.904358	0.766138
Betaine	0.885183	0.859469	0.890731	0.786105	0.658296	0.541272	0.204717	0.619781	0.339961	0.274494	0.77476	0.518438
Choline	0.932563	0.00180503	0.00385759	0.00175387	0.918262	0.892848	0.860339	0.853062	0.380199	0.313574	0.170314	0.0322
Butyrobetaine	0.894587	0.697959	0.90714	0.986413	0.346872	0.757756	0.933561	0.637887	0.585687	0.87672	0.38345	0.525276
Trimethyllysine	0.927661	0.676788	0.668934	0.725341	0.585184	0.950677	0.628535	0.829861	0.393627	0.540809	0.383479	0.330209
TMVAV	0.00837331	0.974574	0.895638	0.807185	0.307455	0.933717	0.765641	0.67289	0.784842	0.122632	0.853483	0.770898
Creatintine	0.0583877	0.250945	0.0666533	0.200487	0.0724219	0.0500059	0.579955	0.112948	0.994433	0.818111	0.618253	0.134817
Hippuric acid	0.140424	0.194887	0.459876	0.147703	0.0728725	0.0864222	0.11076	0.0797463	0.240145	0.0439688	0.779992	0.157517
PAGln	0.0218453	0.308294	0.922078	0.872135	0.121389	0.276852	0.0882378	0.816029	0.116018	0.19928	0.0095426	0.630888
HC: head circumference; AC: abdominal circumference; BPD: biparietal diameter; FL: femur length; TMAO: trimethylamine-N-oxide; TMVAV: N, N, N-trimethyl-5-aminovaleric acid; PAGln: phenylacetylglutamine; P<0.05 was considered statistically significant.
