# Supplementary material for: Metabolic dynamics and prediction of sFGR and adverse fetal outcomes: a prospective longitudinal cohort study
Source: BMC Med. 2023 Nov 23;21:455. doi: 10.1186/s12916-023-03134-9 (PMC10666385; doi:10.1186/s12916-023-03134-9)
Supplement: Supplementary file 3 — Additional file 3: Table S9. Metabolite sensitivity analysis results. [file 12916_2023_3134_MOESM3_ESM.xlsx]

## Sheet: sFGR vs. MCDA
Table S9 Metabolite sensitivity analysis results.
Sheet 1 (sFGR vs. MCDA), Significantly different metabolites after excluding missing samples between sFGR and MCDA group in maternal plasma;
STAGE	object	number MCDA	number sFGR	mean MCDA	mean sFGR	sd MCDA	sd sFGR	Statistical method	P value
FT	L-Proline	30	10	7.329	7.03	0.375	0.212	t test	0.0042
FT	L-Leucine	30	10	6.507	6.207	0.313	0.243	t test	0.0054
FT	Betaine	30	10	4.783	4.252	0.649	0.356	wilcox test	0.0183
FT	L-Methionine	30	10	5.7	5.379	0.495	0.275	t test	0.0163
ST	L-Proline	30	10	7.501	7.257	0.295	0.2	t test	0.0075
ST	L-Phenylalanine	30	10	6.485	6.153	0.257	0.237	wilcox test	0.0015
ST	Betaine	30	10	4.392	4.146	0.32	0.192	t test	0.007
ST	TMVAV	30	10	0.492	0.598	0.185	0.143	wilcox test	0.0274
ST	L-Leucine	30	10	6.499	6.264	0.342	0.271	wilcox_test	0.0547283
P<0.05 was considered statistically significant；FT: first trimester; ST: second trimester;TMVAV: N, N, N-trimethyl-5-aminovaleric acid;

## Sheet: lmm sFGR vs. MCDA 
Table S9 Metabolite sensitivity analysis results.
Sheet 2 (lmm sFGR vs. MCDA), linear mixed-effects models to analyse the influencing factors of 25 maternal plasma metabolites between sFGR and MCDA group;
	Original data between sFGR and MCDA								Remove the missing data between sFGR and MCDA
index	Effect	Sum of Squares	Mean Square	NumDF	DenDF	F-statistic	Pr (>F)		Sum Sq	Mean Sq	NumDF	DenDF	F value	Pr(>F)
L-Alanine	STAGE	1.66763	0.833813	2	120.24	9.67113	<0.001		0.674572	0.337286	2	76	6.14053	0.00337248
	group	0.0478694	0.0478694	1	68.3595	0.555222	0.458746		0.0547132	0.0547132	1	38.0001	0.996094	0.324571
	STAGE:group	0.681747	0.340873	2	120.24	3.95368	0.0217289		0.223218	0.111609	2	76	2.03192	0.138144
L-Serine	STAGE1	18.9232	9.46158	2	176	19.6316	<0.001		14.7897	7.39483	2	114	16.7486	<0.001
	group1	0.487386	0.487386	1	176	1.01127	0.31598		0.107296	0.107296	1	114	0.243016	0.622985
	STAGE:group1	1.74867	0.874336	2	176	1.81414	0.166012		3.25342	1.62671	2	114	3.68435	0.0281511
L-Proline	STAGE2	0.704741	0.352371	2	118.684	5.75029	0.00413417		0.617839	0.30892	2	76	5.01467	0.00900212
	group2	0.177755	0.177755	1	70.2971	2.90076	0.0929554		0.173116	0.173116	1	38	2.81018	0.101878
	STAGE:group2	0.363135	0.181568	2	118.684	2.96298	0.0554997		0.538745	0.269372	2	76	4.3727	0.0159405
L-Valine	STAGE3	2.72323	1.36161	2	125.676	14.4155	<0.001		1.9925	0.996251	2	76	12.1318	<0.001
	group3	0.307028	0.307028	1	70.6951	3.25052	0.0756625		0.262466	0.262466	1	38.0001	3.19616	0.0817886
	STAGE:group3	0.100159	0.0500797	2	125.676	0.530197	0.5898		0.332119	0.166059	2	76	2.02217	0.139429
L-Threonine	STAGE4	3.76639	1.8832	2	129.965	5.7229	0.00414945		1.56187	0.780934	2	76	8.33856	0.000532058
	group4	0.147558	0.147558	1	74.5112	0.44842	0.505156		0.00428289	0.00428289	1	38.0001	0.0457313	0.831808
	STAGE:group4	1.32166	0.660831	2	129.965	2.00822	0.138372		0.395259	0.19763	2	76	2.11022	0.128258
L-Lysine	STAGE5	1.03753	0.518765	2	117.698	8.92274	<0.001		0.817787	0.408894	2	76	6.77762	<0.001
	group5	0.070118	0.070118	1	68.2964	1.20603	0.275977		0.128106	0.128106	1	38.0001	2.12341	0.153278
	STAGE:group5	0.0180418	0.0090209	2	117.698	0.155159	0.856454		0.0494751	0.0247375	2	76	0.410037	0.665085
L-Glutamic acid	STAGE6	8.89183	4.44592	2	122.593	14.9169	<0.001		7.08834	3.54417	2	76	11.9177	<0.001
	group6	0.499267	0.499267	1	68.0441	1.67514	0.199948		0.027408	0.027408	1	38.0001	0.0921626	0.763102
	STAGE:group6	1.49279	0.746397	2	122.593	2.5043	0.0859063		0.298773	0.149387	2	76	0.502329	0.607114
L-Methionine	STAGE7	13.1637	6.58185	2	121.515	32.8092	<0.001		10.8237	5.41184	2	76	32.4085	<0.001
	group7	0.462065	0.462065	1	70.7907	2.30331	0.133552		0.191842	0.191842	1	38.0001	1.14884	0.290553
	STAGE:group7	1.19758	0.598791	2	121.515	2.98485	0.0542663		0.92802	0.46401	2	76	2.7787	0.0684398
L-Histidine	STAGE8	0.494199	0.247099	2	115.839	0.894558	0.411593		0.38154	0.19077	2	76.0022	2.21493	0.116161
	group8	0.000127041	0.000127041	1	60.8717	0.000459917	0.98296		0.00201998	0.00201998	1	38.0001	0.0234529	0.879095
	STAGE:group8	0.60591	0.302955	2	115.839	1.09677	0.337391		0.496598	0.248299	2	76.0022	2.88287	0.0621159
L-Phenylalanine	STAGE9	16.7242	8.3621	2	126.456	134.401	<0.001		12.8278	6.4139	2	76	94.4957	<0.001
	group9	0.472823	0.472823	1	71.8064	7.5995	0.00739695		0.276274	0.276274	1	38.0001	4.07033	0.0507457
	STAGE:group9	0.841506	0.420753	2	126.456	6.76259	0.00162082		0.535176	0.267588	2	76	3.94236	0.0234946
L-Arginine	STAGE10	9.44563	4.72281	2	122.278	12.801	<0.001		2.43125	1.21563	2	76	6.28346	0.00298261
	group10	0.279357	0.279357	1	69.3135	0.757184	0.387215		0.000258375	0.000258375	1	38.0001	0.00133552	0.971039
	STAGE:group10	0.669541	0.334771	2	122.278	0.907379	0.40628		0.541447	0.270724	2	76	1.39935	0.253043
L-Tyrosine	STAGE11	13.308	6.65401	2	119.383	33.6169	<0.001		7.45073	3.72536	2	76	53.3508	<0.001
	group11	0.651913	0.651913	1	64.7627	3.29355	0.0741838		0.0493107	0.0493107	1	38.0001	0.706176	0.405973
	STAGE:group11	0.31835	0.159175	2	119.383	0.804171	0.449868		0.44296	0.22148	2	76	3.17181	0.0475313
L-Cystine	STAGE12	0.952501	0.47625	2	125.625	0.407204	0.666384		3.53727	1.76864	2	76	2.41768	0.095954
	group12	3.34217	3.34217	1	71.1942	2.85762	0.0953161		1.09266	1.09266	1	38.0001	1.49364	0.229179
	STAGE:group12	2.28928	1.14464	2	125.625	0.97869	0.37865		4.852	2.426	2	76	3.31628	0.0416074
L-Leucine	STAGE13	0.173795	0.0868975	2	125.43	0.374413	0.688459		0.330733	0.165366	2	114	1.40337	0.24998
	group13	0.577301	0.577301	1	71.2385	2.48741	0.119191		0.0563204	0.0563204	1	114	0.47796	0.490753
	STAGE:group13	1.12117	0.560584	2	125.43	2.41538	0.0934784		2.14051	1.07026	2	114	9.08268	<0.001
L-Isoleucine	STAGE14	3.27119	1.6356	2	119.755	19.1852	<0.001		2.13395	1.06697	2	76	13.3476	<0.001
	group14	0.330359	0.330359	1	65.8316	3.87503	0.0532224		0.000234493	0.000234493	1	38.0001	0.00293346	0.95709
	STAGE:group14	0.219763	0.109881	2	119.755	1.28888	0.279373		0.541322	0.270661	2	76	3.38592	0.0390281
Carinitine	STAGE15	11.88	5.93998	2	181	28.886	<0.001		4.7682	2.3841	2	114	10.1291	<0.001
	group15	0.0349796	0.0349796	1	181	0.170105	0.680507		0.0587458	0.0587458	1	114	0.249587	0.618329
	STAGE:group15	0.202373	0.101186	2	181	0.492067	0.612177		0.797382	0.398691	2	114	1.69387	0.188399
TMAO	STAGE16	1.62253	0.811264	2	127.97	6.6331	0.0018156		0.976532	0.488266	2	76	6.52175	0.00243238
	group16	0.0442689	0.0442689	1	75.4265	0.361954	0.549227		0.0103775	0.0103775	1	38.0001	0.138612	0.711734
	STAGE:group16	0.0727287	0.0363643	2	127.97	0.297324	0.743315		0.0844847	0.0422424	2	76	0.56423	0.571162
Betaine	STAGE17	8.34451	4.17225	2	132.391	17.9925	<0.001		1.56035	0.780176	2	114	3.79048	0.0254824
	group17	0.27704	0.27704	1	76.817	1.19471	0.277797		0.554695	0.554695	1	114	2.69498	0.103421
	STAGE:group17	0.61162	0.30581	2	132.391	1.31878	0.270951		2.7229	1.36145	2	114	6.61459	0.00191485
Choline	STAGE18	18.1962	9.09812	2	128.86	67.2331	<0.001		12.1656	6.08279	2	76	38.0095	<0.001
	group18	0.291846	0.291846	1	74.9274	2.15668	0.146137		0.146093	0.146093	1	38.0001	0.912891	0.345388
	STAGE:group18	0.0202976	0.0101488	2	128.86	0.0749973	0.927786		0.127808	0.0639039	2	76	0.399316	0.672178
Butyrobetaine	STAGE19	0.478369	0.239185	2	128.62	8.89775	<0.001		0.238634	0.119317	2	76	3.81064	0.0264774
	group19	0.0174701	0.0174701	1	79.0022	0.649892	0.422571		0.0438843	0.0438843	1	38.0001	1.40154	0.24382
	STAGE:group19	0.0656405	0.0328202	2	128.62	1.22092	0.298352		0.0608619	0.030431	2	76	0.971876	0.383025
Trimethyllysine	STAGE20	1.26186	0.630932	2	119.329	13.9752	<0.001		0.98779	0.493895	2	76	13.2118	<0.001
	group20	0.00424194	0.00424194	1	70.1396	0.0939595	0.760111		0.0867837	0.0867837	1	38.0001	2.32149	0.135878
	STAGE:group20	0.00951507	0.00475754	2	119.329	0.10538	0.900066		0.0651172	0.0325586	2	76	0.870952	0.422688
TMVAV	STAGE21	0.128649	0.0643245	2	123.408	2.77502	0.0662429		0.0699729	0.0349865	2	76	1.32171	0.272738
	group21	0.0047819	0.0047819	1	72.425	0.206296	0.651045		0.00352417	0.00352417	1	38.0001	0.133135	0.717226
	STAGE:group21	0.0606294	0.0303147	2	123.408	1.3078	0.274134		0.129684	0.0648418	2	76	2.44958	0.0931204
Creatintine	STAGE22	9.65268	4.82634	2	133.048	14.3233	<0.001		8.50825	4.25412	2	75.9999	10.7539	<0.001
	group22	0.132873	0.132873	1	77.2148	0.39433	0.531885		0.0629767	0.0629767	1	38.0001	0.159197	0.692131
	STAGE:group22	0.457658	0.228829	2	133.048	0.679101	0.508821		0.0496292	0.0248146	2	75.9999	0.062728	0.939247
Hippuric acid	STAGE23	22.7818	11.3909	2	128.651	24.0461	<0.001		16.5601	8.28005	2	76	14.8589	<0.001
	group23	1.40641	1.40641	1	77.4553	2.96893	0.0888681		1.4712	1.4712	1	38.0001	2.64013	0.112462
	STAGE:group23	0.221732	0.110866	2	128.651	0.234038	0.791668		0.0965724	0.0482862	2	76	0.0866515	0.917087
PAGln	STAGE24	9.74297	4.87148	2	122.319	24.9843	<0.001		8.79678	4.39839	2	76	20.8196	<0.001
	group24	0.0113273	0.0113273	1	74.2178	0.0580943	0.810198		0.13424	0.13424	1	38	0.635421	0.430327
	STAGE:group24	0.0179791	0.00898954	2	122.319	0.0461046	0.954959		0.0964391	0.0482196	2	76	0.228245	0.796473
Df: represents the degrees of freedom of each effect. It is usually divided into two parts: numerator degrees of freedom and denominator degrees of freedom. The numerator degrees of freedom measure the variability of the fixed effects, while the denominator degrees of freedom measure the variability of the errors. Sum of Squares: represents the sum of squares of each effect and is used to measure…

## Sheet: brain injury vs. normal
Table S9 Metabolite sensitivity analysis results.
Sheet 3 (brain injury vs. normal), Significantly different metabolites after excluding missing samples between fetal brain injury (abnormal) and normal group in maternal plasma;
STAGE	object	number normal	number abnormal	mean normal	mean abnormal	sd normal	sd abnormal	t test or wilcox test	P value
FT	L-Arginine	28	12	5.531	5.816	0.505	0.323	t test	0.0400819
FT	L-Serine	28	12	4.934	4.338	0.588	0.835	t test	0.0393176
TT	L-Valine	28	12	7.692	7.912	0.246	0.281	t test	0.0299676
P<0.05 was considered statistically significant；FT: first trimester; ST: second trimester;

## Sheet: lmm fetal brain injury
Table S9 Metabolite sensitivity analysis results.
Sheet 4 (lmm brain injury vs. normal), linear mixed-effects models to analyse the influencing factors of 25 maternal plasma metabolites between fetal brain injury and normal group;
	Original data between fetal brain injury and normal group								Remove the missing data between fetal brain injury and normal group
index	Effect	Sum of Squares	Mean Square	NumDF	DenDF	F-statistic	Pr (>F)		Sum Sq	Mean Sq	NumDF	DenDF	F value	Pr(>F)
Betaine	STAGE	10.6815	5.34074	2	127.666	23.1198	<0.001		4.62631	2.31315	2	114	9.87638	<0.001
	group	0.00439137	0.00439137	1	70.9037	0.01901	0.890729		0.0038805	0.0038805	1	114	0.0165684	0.897807
	STAGE:group	0.0986777	0.0493388	2	127.666	0.213585	0.807971		0.0351214	0.0175607	2	114	0.0749782	0.927809
Butyrobetaine	STAGE1	0.355904	0.177952	2	123.843	6.72713	0.00168466		0.258717	0.129359	2	76	4.09069	0.020545
Butyrobetaine	group1	0.0114331	0.0114331	1	71.006	0.432204	0.513035		0.012013	0.012013	1	38.0001	0.379884	0.54134
Butyrobetaine	STAGE:group1	0.0662052	0.0331026	2	123.843	1.25138	0.289702		0.0372161	0.018608	2	76	0.588439	0.557703
Carinitine	STAGE2	12.8791	6.43954	2	178	31.9203	<0.001		7.51177	3.75588	2	114	15.8178	<0.001
Carinitine	group2	0.499272	0.499272	1	178	2.47486	0.117456		0.544664	0.544664	1	114	2.29384	0.132656
Carinitine	STAGE:group2	0.320467	0.160233	2	178	0.794265	0.453508		0.0749135	0.0374567	2	114	0.157748	0.854251
Choline	STAGE3	17.3466	8.67332	2	124.591	65.006	<0.001		12.3567	6.17836	2	76	38.3568	<0.001
Choline	group3	0.322964	0.322964	1	69.2422	2.42059	0.124309		0.125077	0.125077	1	38.0001	0.77651	0.38375
Choline	STAGE:group3	0.260533	0.130266	2	124.591	0.976339	0.379551		0.048565	0.0242825	2	76	0.150752	0.860318
Creatintine	STAGE4	9.22476	4.61238	2	127.401	14.2009	<0.001		6.96843	3.48421	2	76	9.40519	<0.001
Creatintine	group4	0.132997	0.132997	1	70.5694	0.409481	0.524305		0.134606	0.134606	1	38.0001	0.363351	0.550232
Creatintine	STAGE:group4	1.66407	0.832036	2	127.401	2.56173	0.0811412		1.9598	0.979901	2	76	2.64512	0.0775278
Hippuric-acid	STAGE5	23.7329	11.8664	2	122.6	24.8004	<0.001		17.0162	8.5081	2	76	15.498	<0.001
Hippuric-acid	group5	0.147584	0.147584	1	68.492	0.308445	0.580445		0.767659	0.767659	1	38.0001	1.39833	0.244349
Hippuric-acid	STAGE:group5	0.43214	0.21607	2	122.6	0.451578	0.637677		0.724712	0.362356	2	76	0.660052	0.519762
L-Alanine	STAGE6	1.46084	0.730422	2	117.571	8.28793	<0.001		0.64975	0.324875	2	76	5.70213	0.00492808
L-Alanine	group6	0.104188	0.104188	1	63.7397	1.18219	0.281005		0.00465277	0.00465277	1	38.0001	0.0816643	0.776607
L-Alanine	STAGE:group6	0.233029	0.116515	2	117.571	1.32206	0.270518		0.0676786	0.0338393	2	76	0.593939	0.55469
L-Arginine	STAGE7	11.7765	5.88826	2	116.275	15.7987	<0.001		3.3953	1.69765	2	76	8.59831	<0.001
L-Arginine	group7	0.209313	0.209313	1	61.6903	0.561604	0.456463		0.661281	0.661281	1	38.0001	3.34928	0.0750869
L-Arginine	STAGE:group7	0.806463	0.403232	2	116.275	1.0819	0.342337		0.239322	0.119661	2	76	0.606064	0.548108
L-Cystine	STAGE8	2.71457	1.35729	2	121.674	1.1475	0.320841		5.90141	2.9507	2	76	3.77992	0.0272275
L-Cystine	group8	0.1438	0.1438	1	66.0694	0.121574	0.728443		0.0888934	0.0888934	1	38.0001	0.113875	0.737632
L-Cystine	STAGE:group8	2.9424	1.4712	2	121.674	1.2438	0.291925		1.12166	0.56083	2	76	0.718436	0.490795
L-Glutamic-acid	STAGE9	9.6802	4.8401	2	120.208	16.5534	<0.001		6.73938	3.36969	2	76	11.791	<0.001
L-Glutamic-acid	group9	0.1635	0.1635	1	64.0232	0.55918	0.457329		0.263932	0.263932	1	38.0001	0.923531	0.342625
L-Glutamic-acid	STAGE:group9	1.37569	0.687847	2	120.208	2.35248	0.0994992		1.18055	0.590273	2	76	2.06544	0.13382
L-Histidine	STAGE10	0.569236	0.284618	2	112.017	1.01953	0.364088		0.0637706	0.0318853	2	76	0.35883	0.69967
L-Histidine	group10	0.781401	0.781401	1	55.7512	2.79905	0.0999231		0.111398	0.111398	1	38.0001	1.25364	0.269885
L-Histidine	STAGE:group10	0.0897299	0.044865	2	112.017	0.16071	0.851735		0.289215	0.144608	2	76	1.62738	0.203213
L-Isoleucine	STAGE11	4.06337	2.03168	2	116.611	22.6606	<0.001		2.60613	1.30306	2	76	15.6238	<0.001
L-Isoleucine	group11	0.235398	0.235398	1	60.9728	2.62553	0.110318		0.000300266	0.000300266	1	38.0001	0.0036002	0.952469
L-Isoleucine	STAGE:group11	0.0754485	0.0377242	2	116.611	0.420761	0.657539		0.277945	0.138972	2	76	1.66628	0.195776
L-Leucine	STAGE12	0.358146	0.179073	2	120.823	0.722019	0.487854		0.0590335	0.0295168	2	114	0.220916	0.802126
L-Leucine	group12	0.00889547	0.00889547	1	64.9063	0.0358664	0.850383		0.191739	0.191739	1	114	1.43506	0.233425
L-Leucine	STAGE:group12	0.0914122	0.0457061	2	120.823	0.184286	0.831931		0.205574	0.102787	2	114	0.769304	0.465726
L-Lysine	STAGE13	0.813329	0.406665	2	115.701	7.21195	0.00111758		0.610304	0.305152	2	76	5.23207	0.00743273
L-Lysine	group13	0.025042	0.025042	1	64.8737	0.444105	0.507511		0.0270716	0.0270716	1	38.0001	0.464164	0.499816
L-Lysine	STAGE:group13	0.228515	0.114257	2	115.701	2.02629	0.136476		0.201977	0.100989	2	76	1.73153	0.183923
L-Methionine	STAGE14	13.678	6.83902	2	117.991	33.9865	<0.001		12.6503	6.32513	2	76	37.3228	<0.001
L-Methionine	group14	0.000226155	0.000226155	1	65.6005	0.00112388	0.973358		0.066493	0.066493	1	38.0001	0.392356	0.534809
L-Methionine	STAGE:group14	0.635325	0.317662	2	117.991	1.57862	0.210584		0.739328	0.369664	2	76	2.18128	0.119915
L-Phenylalanine	STAGE15	18.1326	9.06632	2	122.992	136.845	<0.001		13.5683	6.78417	2	76	94.9089	<0.001
L-Phenylalanine	group15	0.0557037	0.0557037	1	67.4261	0.840778	0.362442		0.000981867	0.000981867	1	38.0001	0.0137361	0.907318
L-Phenylalanine	STAGE:group15	0.229675	0.114837	2	122.992	1.73333	0.180984		0.261138	0.130569	2	76	1.82663	0.167951
L-Proline	STAGE16	0.621971	0.310986	2	116.11	4.83564	0.00961162		0.583182	0.291591	2	76	4.30449	0.0169469
L-Proline	group16	0.0123187	0.0123187	1	65.7312	0.191549	0.663065		0.0163733	0.0163733	1	38	0.241705	0.625806
L-Proline	STAGE:group16	0.11375	0.0568751	2	116.11	0.884374	0.415735		0.0722584	0.0361292	2	76	0.533342	0.58882
L-Serine	STAGE17	19.2321	9.61603	2	173	19.9626	<0.001		13.9679	6.98394	2	114	15.9907	<0.001
L-Serine	group17	1.5755	1.5755	1	173	3.27069	0.0722645		0.31514	0.31514	1	114	0.721558	0.397414
L-Serine	STAGE:group17	1.79097	0.895486	2	173	1.859	0.158928		3.59044	1.79522	2	114	4.11041	0.018893
L-Threonine	STAGE18	4.88946	2.44473	2	125.526	7.39805	0.000917797		2.86667	1.43333	2	76	14.9784	<0.001
L-Threonine	group18	0.0195881	0.0195881	1	68.8639	0.0592759	0.808368		4.51975e-07	4.51975e-07	1	38.0001	4.72315e-06	0.998277
L-Threonine	STAGE:group18	0.829248	0.414624	2	125.526	1.2547	0.288712		0.240201	0.120101	2	76	1.25506	0.2909
L-Tyrosine	STAGE19	13.8618	6.93091	2	114.88	34.6804	<0.001		8.13392	4.06696	2	76	56.4966	<0.001
L-Tyrosine	group19	0.254873	0.254873	1	59.2733	1.27532	0.263322		0.0133504	0.0133504	1	38.0001	0.185459	0.669156
L-Tyrosine	STAGE:group19	0.145942	0.0729708	2	114.88	0.365126	0.694912		0.278938	0.139469	2	76	1.93745	0.151121
L-Valine	STAGE20	1.98222	0.99111	2	119.901	10.5179	<0.001		1.70636	0.85318	2	76	10.0658	<0.001
L-Valine	group20	0.130187	0.130187	1	63.7342	1.38157	0.244206		0.371825	0.371825	1	38.0001	4.3868	0.04294
L-Valine	STAGE:group20	0.387484	0.193742	2	119.901	2.05603	0.132449		0.131415	0.0657077	2	76	0.77522	0.46421
PAGln	STAGE21	9.66339	4.8317	2	118.006	24.4456	<0.001		8.95593	4.47796	2	76	21.0839	<0.001
PAGln	group21	0.00117823	0.00117823	1	66.9138	0.00596118	0.938688		0.505689	0.505689	1	38	2.38097	0.131109
PAGln	STAGE:group21	0.0177067	0.00885335	2	118.006	0.0447928	0.956212		0.0109006	0.00545031	2	76	0.0256621	0.974673
TMAO	STAGE22	1.67527	0.837634	2	123.9	6.76551	0.0016271		0.983632	0.491816	2	76	6.49978	0.00247843
TMAO	group22	0.229924	0.229924	1	69.4217	1.85708	0.177366		0.00961188	0.00961188	1	38.0001	0.12703	0.723503
TMAO	STAGE:group22	0.00759144	0.00379572	2	123.9	0.0306578	0.969815		0.0237484	0.0118742	2	76	0.156928	0.855042
TMVAV	STAGE23	0.0781253	0.0390626	2	119.45	1.67474	0.191726		0.031303	0.0156515	2	76	0.575965	0.564597
TMVAV	group23	0.000116118	0.000116118	1	66.4706	0.00497837	0.943962		2.80881e-05	2.80881e-05	1	38.0001	0.00103362	0.974521
TMVAV	STAGE:group23	0.0712061	0.0356031	2	119.45	1.52642	0.221521		0.0761904	0.0380952	2	76	1.40188	0.252426
Trimethyllysine	STAGE24	1.17584	0.58792	2	114.425	13.6091	<0.001		0.781723	0.390862	2	76	10.5799	<0.001
Trimethyllysine	group24	0.209128	0.209128	1	61.9544	4.84085	0.0315312		0.183838	0.183838	1	38.0001	4.97614	0.0316796
Trimethyllysine	STAGE:group24	0.213013	0.106506	2	114.425	2.46539	0.0894791		0.0984707	0.0492354	2	76	1.33271	0.269855
Df: represents the degrees of freedom of each effect. It is usually divided into two parts: numerator degrees of freedom and denominator degrees of freedom. The numerator degrees of freedom measure the variability of the fixed effects, while the denominator degrees of freedom measure the variability of the errors. Sum of Squares: represents the sum of squares of each effect and is used to measure…
